# Supplementary material for: Multivariable Risk Modelling and Survival Analysis with Machine Learning in SARS-CoV-2 Infection
Source: J Clin Med. 2023 Nov 18;12(22):7164. doi: 10.3390/jcm12227164 (PMC10672177; doi:10.3390/jcm12227164)
Supplement: Supplementary file 1 [file jcm-12-07164-s001.zip]

Archive with 1 entries (1 files):
- jcm-2682594-supplementary.pdf
